# Supplementary material for: An Interesting Case of Neonatal AKI: What Is the Time to Consider Anuria Irreversible?
Source: Children (Basel). 2023 Jun 8;10(6):1032. doi: 10.3390/children10061032 (PMC10296958; doi:10.3390/children10061032)
Supplement: Supplementary file 1 [file children-10-01032-s001.zip]

Archive with 1 entries (1 files):
- children-2412662-supplementary.pdf
